# Supplementary material for: Protective Antioxidant Potential of Argan Oil Versus Other Edible Oils in LPS-Challenged Mouse Heart and Kidney
Source: Int J Mol Sci. 2025 Aug 27;26(17):8300. doi: 10.3390/ijms26178300 (PMC12428758; doi:10.3390/ijms26178300)
Supplement: Supplementary file 1 [file ijms-26-08300-s001.zip]

Archive with 1 entries (1 files):
- ijms-3783070-supplementary.pdf
